# Supplementary material for: Angiotensin-Converting Enzyme (ACE) gene polymorphism and arterial blood pressure among the Tawang Monpa of Eastern Himalayan Mountains: Is there a signature of natural selection?
Source: PLoS One. 2023 Sep 21;18(9):e0291810. doi: 10.1371/journal.pone.0291810 (PMC10513219; doi:10.1371/journal.pone.0291810)
Supplement: S1 Data — (XLSX) [file pone.0291810.s001.xlsx]

## Sheet: Sheet1
IDNO	AGE	SEX	HEIGHT	HT_M	WEIGHT	BMI	BF	SBP_Mean	DBP_Mean	SBP_Category	DBP_CATG	MAP	FVC	FEV1	SAO2	HbCOUNT	ACE_Genotype	ACE_Code	I/D_Allele
1	25	2	154.4	1.544	49	20.5542	30.0301	109	79	1	1	89	3.43	2.78	92	13	Insert/Insert	1	1
2	31	1	157.9	1.579	66	26.4716	27.8806	125	98	2	3	107	3.38	2.72	99	16	Insert/Insert	1	1
3	24	1	170.4	1.704	66	22.7303	17.6985	132	85	2	2	101	4.5	3.35	96	18	Insert/Insert	1	1
4	21	1	176	1.76	70	22.5981	20.1918	126	80	2	1	95	5.39	3.64	97	17	Delete/Delete	3	2
5	27	1	164.5	1.645	55	20.325	13.3067	115	81	1	2	92	4.79	4.08	94	15	Insert/Insert	1	1
6	19	1	157.6	1.576	60	24.1568	26.1345	123	76	2	1	92	4	3.26	97	16	Delete/Delete	3	2
7	19	1	169.5	1.695	64	22.2762	21.0652	105	79	1	1	88	5.03	4.38	98	17	Insert/Insert	1	1
8	23	2	145.3	1.453	41	19.4202	27.1796	108	71	1	1	83	3.05	2.72	99	13	Insert/Insert	1	1
9	34	2	155	1.55	54	22.4766	33.2682	106	72	1	1	83	3.33	2.76	98	11	Insert/Delete	2	1
10	29	2	152	1.52	58	25.1039	38.5809	124	78	2	1	93	2.72	2.44	92	13	Insert/Delete	2	1
11	34	1	174.6	1.746	94	30.6707	28.4977	137	99	2	3	112	5.07	4.21	94	17	Insert/Delete	2	2
12	21	2	158.2	1.582	59	23.3745	37.7934	122	79	2	1	93	3.77	3.34	97	15	Insert/Delete	2	1
13	21	2	153.7	1.537	47	19.8953	27.039	125	79	2	1	94	3.76	3.19	99	13	Insert/Delete	2	1
14	19	1	170.3	1.703	57	19.6538	13.1144	105	64	1	1	78	5.13	4.68	99	15	Insert/Delete	2	2
15	26	2	144.6	1.446	51	24.3912	34.3956	109	67	1	1	81	3.35	2.77	96	10	Insert/Insert	1	1
16	26	2	154.4	1.544	55	23.0711	36.1305	105	66	1	1	79	3.29	2.85	98	14	Insert/Delete	2	1
17	25	2	152.6	1.526	54	23.1891	31.3433	120	79	1	1	93	3.5	2.86	97	11	Insert/Delete	2	1
18	19	2	149.3	1.493	55	24.6742	36.4462	101	60	1	1	73	3.44	3.11	97	14	Insert/Insert	1	1
19	19	2	143.6	1.436	45	21.8225	31.9163	104	68	1	1	80	3.05	2.49	98	12	Delete/Delete	3	2
20	19	2	158.3	1.583	54	21.5492	33.2267	120	82	1	2	95	4.08	3.64	99	15	Delete/Delete	3	2
21	23	2	149	1.49	44	19.8189	29.5104	111	75	1	1	87	3.24	2.78	94	15	Delete/Delete	3	2
22	19	1	157.5	1.575	51	20.5593	19.4271	133	67	2	1	89	4.53	4.17	97	14	Insert/Delete	2	2
23	19	1	158.4	1.584	54	21.522	16.8952	109	78	1	1	88	4.91	4.25	96	15	Insert/Delete	2	2
24	18	1	165.1	1.651	56	20.5444	14.9093	114	71	1	1	85	4.79	3.96	99	15	Delete/Delete	3	2
25	23	1	170.2	1.702	59	20.3673	16.4064	109	78	1	1	88	4.91	4.35	99	16	Delete/Delete	3	2
26	20	2	160.5	1.605	55	21.3507	34.6566	120	82	1	2	95	3.68	3.53	98	13	Insert/Delete	2	1
27	18	1	158.1	1.581	51	20.4036	18.0651	121	73	2	1	89	4.64	4.35	97	15	Delete/Delete	3	2
28	32	2	153	1.53	56	23.9224	35.7674	118	89	1	2	99	3.67	3.03	97	13	Delete/Delete	3	2
29	34	1	159.3	1.593	56	22.0677	25.4007	141	88	3	2	106	4.03	3.36	96	15	Delete/Delete	3	2
30	26	1	161.4	1.614	66	25.3359	25.866	123	78	2	1	93	5.12	4.13	97	16	Insert/Delete	2	2
31	19	2	153.3	1.533	46	19.361	29.8466	103	70	1	1	81	3.87	3.06	95	13	Insert/Insert	1	1
32	19	2	149.6	1.496	49	21.8944	31.1195	109	74	1	1	86	3.48	3.39	96	15	Insert/Delete	2	1
33	19	2	162.2	1.622	58	22.0458	34.1848	101	71	1	1	81	3.49	3.24	93	12	Delete/Delete	3	2
34	19	2	152.9	1.529	50	21.3873	32.042	105	69	1	1	81	3.86	3.48	99	13	Insert/Delete	2	1
35	19	1	160.5	1.605	54	20.9625	21.6624	120	82	1	2	95	4.64	3.96	97	16	Insert/Insert	1	1
36	19	1	162.2	1.622	51	19.3851	15.146	124	82	2	2	96	4.66	4.16	97	15	Insert/Delete	2	2
37	19	1	169	1.69	68	23.8087	17.4098	107	67	1	1	80	5.38	4.45	99	14	Insert/Delete	2	2
38	35	2	158.4	1.584	61	24.3119	34.4299	104	63	1	1	77	3.41	3.01	98	13	Delete/Delete	3	2
39	34	2	144.5	1.445	56	26.8196	37.9209	110	79	1	1	89	2.99	2.4	99	12	Insert/Delete	2	1
40	28	1	174.1	1.741	79	26.0633	25.6212	114	73	1	1	87	5.09	4.46	98	16	Insert/Delete	2	2
41	27	1	164.7	1.647	82	30.2292	26.1624	140	97	3	3	111	4.93	4.19	99	17	Insert/Delete	2	2
42	29	1	169.1	1.691	72	25.1794	23.8008	115	79	1	1	91	4.07	3.69	99	16	Delete/Delete	3	2
43	24	2	144	1.44	50	24.1127	33.3431	115	68	1	1	84	4.08	3.54	89	12	Insert/Insert	1	1
44	26	2	152.1	1.521	61	26.3676	39.8752	114	69	1	1	84	3.32	2.95	98	14	Insert/Insert	1	1
45	27	1	187.1	1.871	56	15.9971	17.2638	109	73	1	1	85	4.29	3.56	99	16	Insert/Delete	2	2
46	32	1	157.9	1.579	62	24.6667	24.3299	108	71	1	1	83	4.09	3.38	98	17	Delete/Delete	3	2
47	34	1	160.6	1.606	72	27.9152	28.0544	148	105	3	3	119	5.68	4.59	91	15	Delete/Delete	3	2
48	25	1	162.6	1.626	68	25.7198	25.2378	124	70	2	1	88	5.19	4.04	96	15	Insert/Delete	2	2
49	20	2	150.2	1.502	49	21.7198	34.9135	111	86	1	2	94	3.55	2.94	99	14	Delete/Delete	3	2
50	22	2	154.4	1.544	59	24.5392	35.6921	110	73	1	1	85	4.09	3.44	96	15	Delete/Delete	3	2
52	28	2	153.5	1.535	69	29.2841	39.3442	116	80	1	1	92	3.24	2.81	95	14	Delete/Delete	3	2
53	18	2	156.3	1.563	52	21.2856	33.7931	105	75	1	1	85	3.11	2.97	97	12	Insert/Delete	2	1
54	32	2	157.2	1.572	72	29.1358	42.1008	133	92	2	3	106	3.05	2.86	98	12	Insert/Delete	2	1
55	35	2	151	1.51	67	29.3847	41.2258	129	82	2	2	98	3.16	2.69	97	13	Insert/Insert	1	1
57	22	1	163.4	1.634	59	22.0977	21.7845	107	74	1	1	85	4.34	3.89	98	17	Insert/Delete	2	2
61	22	2	158	1.58	54	21.4309	38.2127	109	79	1	1	89	2.54	2.38	99	10	Insert/Insert	1	1
63	21	1	162.4	1.624	51	19.3374	16.2277	124	89	2	2	101	4.13	3.42	93	15	Insert/Delete	2	2
65	28	2	158.9	1.589	59	23.169	33.3806	124	83	2	2	97	3.82	3.3	92	12	Insert/Insert	1	1
66	20	1	156.2	1.562	52	21.3128	24.7812	121	81	2	2	94	4.22	3.74	93	15	Insert/Insert	1	1
67	34	1	161.1	1.611	66	25.4304	25.3405	110	79	1	1	89	4.13	3.3	96	14	Insert/Delete	2	2
69	25	1	160.5	1.605	88	34.1612	32.2204	134	88	2	2	103	4.65	3.79	94	16	Delete/Delete	3	2
71	22	1	162.4	1.624	56	21.2332	18.9692	107	64	1	1	78	4.64	4.02	96	15	Insert/Delete	2	2
72	20	1	167.6	1.676	69	24.3861	22.705	132	75	2	1	94	4.65	4.56	95	17	Insert/Delete	2	2
73	21	1	160.2	1.602	65	25.3273	26.5339	122	64	2	1	83	4.45	3.88	98	15	Delete/Delete	3	2
74	21	1	165.5	1.655	58	21.1754	19.7211	108	73	1	1	85	4.44	3.75	99	16	Delete/Delete	3	2
75	18	1	158.2	1.582	57	22.5754	26.0628	115	74	1	1	88	4.51	3.4	99	15	Insert/Delete	2	2
76	22	1	166.1	1.661	63	22.6538	23.2557	114	77	1	1	89	4.79	4.4	96	15	Insert/Delete	2	2
77	32	1	172.5	1.725	78	26.0449	25.6239	127	91	2	3	103	4.87	4.09	97	15	Delete/Delete	3	2
80	21	1	159.9	1.599	59	23.0757	24.6097	137	70	2	1	92	4.48	3.87	99	16	Insert/Delete	2	2
81	35	1	157	1.57	70	28.3987	28.8692	123	88	2	2	100	3.39	2.81	94	16	Insert/Insert	1	1
84	29	1	171.1	1.711	83	28.1808	24.0651	139	92	2	3	108	4.44	4.02	95	17	Insert/Delete	2	2
91	20	2	149.4	1.494	43	19.2649	31.4072	119	71	1	1	87	3.35	2.79	98	14	Insert/Delete	2	1
92	25	2	149.1	1.491	54	24.2906	36.0438	117	84	1	2	95	3.24	3.13	96	11	Delete/Delete	3	2
93	25	2	143.4	1.434	49	23.8286	37.7509	119	85	1	2	96	2.96	2.69	99	14	Delete/Delete	3	2
95	35	1	161.2	1.612	69	26.5533	26.3097	140	99	3	3	113	4.89	3.81	99	14	Insert/Delete	2	2
97	35	2	159.8	1.598	76	29.7619	39.5312	121	82	2	2	95	3.83	2.71	95	13	Insert/Insert	1	1
98	35	2	159.2	1.592	76	29.9866	42.7033	106	67	1	1	80	3.54	2.9	94	14	Delete/Delete	3	2
99	21	2	152.8	1.528	49	20.987	37.5796	127	89	2	2	102	3.09	2.86	99	13	Insert/Delete	2	1
104	28	1	161.8	1.618	64	24.2559	20.2138	131	88	2	2	102	4.73	4.04	97	16	Insert/Insert	1	1
106	28	2	165.4	1.654	79	28.8773	41.7292	119	79	1	1	92	3.57	3.06	97	15	Delete/Delete	3	2
109	27	2	154.4	1.544	58	24.3295	38.6347	116	79	1	1	91	2.63	2.17	97	11	Insert/Delete	2	1
110	30	2	158.7	1.587	87	34.5434	42.5324	127	79	2	1	95	2.52	1.98	95	13	Delete/Delete	3	2
111	33	2	160	1.6	52	20.1172	28.7445	129	89	2	2	102	3.64	3.35	96	12	Insert/Delete	2	1
112	35	2	148.9	1.489	51	22.7773	34.0203	109	73	1	1	85	3.18	2.3	99	12	Insert/Delete	2	1
114	25	1	174	1.74	82	26.919	27.9119	131	89	2	2	103	5.22	3.84	94	16	Insert/Insert	1	1
115	25	2	158.3	1.583	53	21.1502	33.7324	107	77	1	1	87	3.18	2.42	96	13	Insert/Delete	2	1
116	30	2	155.7	1.557	64	26.3999	39.7861	119	76	1	1	90	4.79	3.52	99	13	Insert/Delete	2	1
118	35	1	162	1.62	49	18.6709	23.9945	135	99	2	3	111	4.46	4.43	95	15	Insert/Delete	2	2
119	26	1	179.1	1.791	68	21.0432	24.0651	134	97	2	3	109	5.2	4.97	98	14	Delete/Delete	3	2
120	32	2	151.7	1.517	66	28.6796	37.7569	117	79	1	1	92	3.65	3	99	13	Insert/Delete	2	1
121	34	1	166	1.66	65	23.5883	22.9611	119	89	1	2	99	5.04	3.96	98	14	Insert/Delete	2	2
122	34	2	151.9	1.519	63	27.3039	37.5651	129	89	2	2	102	3.55	2.93	99	10	Insert/Delete	2	1
123	34	2	139.4	1.394	47	23.9292	34.4218	113	69	1	1	84	2.61	2.28	99	13	Insert/Delete	2	1
124	26	2	155.4	1.554	64	26.502	37.3337	109	69	1	1	82	3.55	2.98	99	10	Insert/Delete	2	1
125	32	1	159.5	1.595	64	25.157	25.4007	129	89	2	2	102	4.44	3.06	96	14	Insert/Delete	2	2
126	24	2	149.2	1.492	50	22.2366	33.9686	109	79	1	1	89	2.82	2.65	99	10	Insert/Delete	2	1
127	23	2	148.4	1.484	49	22.2499	35.5133	111	69	1	1	83	3.28	1.88	98	13	Insert/Insert	1	1
128	24	2	153.4	1.534	61	25.7102	36.465	119	75	1	1	90	3.27	2.76	92	13	Insert/Delete	2	1
129	28	2	153.9	1.539	67	28.2877	39.6624	119	78	1	1	92	3.41	2.83	99	14	Delete/Delete	3	2
130	30	2	148.8	1.488	56	25.0661	34.4138	127	81	2	2	96	3.81	3.27	97	11	Insert/Insert	1	1
131	33	2	149	1.49	57	25.6745	37.6805	101	69	1	1	80	3.46	2.89	99	13	Insert/Delete	2	1
132	30	2	156.2	1.562	65	26.641	38.0459	111	79	1	1	90	3.58	2.19	99	12	Insert/Delete	2	1
133	24	2	147.9	1.479	46	21.0291	30.5104	129	75	2	1	93	3.08	2.6	90	11	Delete/Delete	3	2
134	30	1	164.6	1.646	59	21.7767	21.2498	129	83	2	2	98	4.44	3.67	98	17	Insert/Insert	1	1
135	27	1	170	1.7	56	19.3772	12.9619	109	81	1	2	90	4.77	4.18	99	15	Insert/Insert	1	1
136	27	2	161.7	1.617	59	22.5648	32.3152	123	80	2	1	94	3.57	2.23	98	13	Insert/Insert	1	1
137	34	2	154.1	1.541	72	30.1093	37.6677	125	79	2	1	94	3.15	2.35	98	13	Delete/Delete	3	2
138	24	1	164.3	1.643	64	23.7085	23.8507	117	75	1	1	89	4.85	4.19	94	14	Insert/Delete	2	2
140	26	2	149.1	1.491	52	23.391	30.9981	115	81	1	2	92	3.11	2.36	99	13	Insert/Delete	2	1
141	33	2	148.8	1.488	58	26.1952	37.3445	121	87	2	2	98	2.8	2.06	99	10	Insert/Insert	1	1
142	24	1	162.9	1.629	58	21.6683	22.5224	111	79	1	1	90	4.15	3.73	97	16	Delete/Delete	3	2
144	32	1	166	1.66	59	21.4109	25.3857	131	94	2	3	106	3.49	2.97	99	16	Insert/Insert	1	1
145	27	2	152.2	1.522	60	25.9013	39.8378	111	75	1	1	87	2.92	2.77	99	13	Delete/Delete	3	2
146	27	2	155.2	1.552	57	23.4566	36.2948	111	74	1	1	86	4.01	3.47	97	11	Insert/Insert	1	1
147	33	1	155.3	1.553	62	25.4995	23.0726	114	81	1	2	92	4.21	3.18	99	15	Insert/Delete	2	2
148	30	2	153.1	1.531	52	22.1847	35.0301	105	73	1	1	84	3.48	2.85	98	11	Delete/Delete	3	2
149	29	2	148.1	1.481	50	22.7961	34.5005	118	74	1	1	89	3.26	2.22	97	11	Delete/Delete	3	2
150	27	1	160.4	1.604	66	25.4585	27.2728	119	69	1	1	86	5.03	3.82	99	16	Insert/Delete	2	2
151	30	1	158.9	1.589	60	23.7631	23.1462	118	70	1	1	86	4.43	3.27	90	15	Insert/Insert	1	1
152	29	2	155.7	1.557	72	29.6999	40.244	113	71	1	1	85	3.25	2.76	96	13	Insert/Delete	2	1
153	29	2	153	1.53	63	26.6991	37.2607	107	62	1	1	77	3.13	2.44	99	12	Insert/Insert	1	1
154	29	2	149	1.49	56	25.2241	37.1873	101	69	1	1	80	3.35	2.82	93	11	Insert/Delete	2	1
155	18	2	150.3	1.503	55	24.347	36.2726	114	83	1	2	93	3.54	2.88	99	15	Insert/Insert	1	1
156	27	2	153.6	1.536	54	22.8882	31.8265	103	59	1	1	74	3.1	2.71	99	14	Insert/Delete	2	1
157	18	2	147.5	1.475	50	22.9819	35.2725	123	77	2	1	92	2.85	2.53	99	13	Insert/Insert	1	1
158	18	2	154.2	1.542	57	23.9721	36.7095	111	79	1	1	90	3.14	2.2	99	11	Insert/Insert	1	1
159	32	2	163.6	1.636	74	27.6481	38.4141	111	78	1	1	89	3.59	2.77	90	12	Insert/Delete	2	1
160	31	1	172.2	1.722	80	26.9789	30.9046	121	82	2	2	95	5.6	4.37	96	15	Insert/Delete	2	2
161	31	2	156.7	1.567	69	27.8967	37.578	130	79	2	1	96	3.19	2.6	99	12	Insert/Delete	2	1
162	31	1	164.7	1.647	72	26.5427	29.2291	139	79	2	1	99	4.92	4	97	18	Insert/Delete	2	2
163	31	1	164.1	1.641	71	26.1801	27.9828	119	71	1	1	87	4.98	4.06	98	16	Insert/Delete	2	2
164	35	1	150.9	1.509	59	25.6908	28.2548	129	97	2	3	107	3.78	3.35	98	17	Insert/Delete	2	2
165	31	2	153.7	1.537	84	35.5575	40.8946	121	86	2	2	98	3.6	3.24	98	14	Insert/Delete	2	1
166	31	2	155	1.55	67	27.6795	40.2931	113	74	1	1	87	3.06	2.56	99	13	Delete/Delete	3	2
167	31	2	152.5	1.525	48	20.6396	31.2452	103	69	1	1	80	2.96	2.56	98	12	Insert/Delete	2	1
168	31	1	160.9	1.609	66	25.3005	28.7914	119	79	1	1	92	4.59	3.38	99	14	Insert/Delete	2	2
169	29	1	172.6	1.726	66	22.1545	17.5101	106	70	1	1	82	6.06	4.67	99	14	Insert/Insert	1	1
170	33	1	166.5	1.665	61	21.8236	20.3431	125	84	2	2	98	5.5	4.52	93	15	Delete/Delete	3	2
171	31	1	173.1	1.731	92	30.7039	29.7742	130	89	2	2	103	4.91	4.25	99	15	Insert/Delete	2	2
172	31	2	164.9	1.649	66	24.088	39.4976	121	67	2	1	85	3.84	3.35	98	8	Insert/Delete	2	1
173	31	1	161.6	1.616	52	19.9123	19.786	101	71	1	1	81	4.19	3.45	95	16	Insert/Delete	2	2
174	28	1	158	1.58	54	21.6311	16.0769	104	75	1	1	85	4.27	3.89	96	16	Delete/Delete	3	2
175	33	1	155.1	1.551	73	30.3458	30.0674	125	82	2	2	96	3.63	3.02	97	17	Insert/Insert	1	1
176	28	1	164	1.64	79	29.3724	31.1669	137	98	2	3	111	5.17	4.33	96	16	Insert/Delete	2	2
177	32	1	161.4	1.614	65	24.7601	25.9863	118	75	1	1	89	5.28	3.5	97	15	Delete/Delete	3	2
178	31	1	158.1	1.581	57	22.804	25.8427	147	99	3	3	115	4	2.83	99	15	Insert/Insert	1	1
179	30	1	169.2	1.692	67	23.2285	21.9048	125	82	2	2	96	5.03	3.51	99	14	Delete/Delete	3	2
180	27	1	168.3	1.683	77	27.1846	29.8774	136	97	2	3	110	5.41	4.13	98	15	Insert/Delete	2	2
181	33	1	168.2	1.682	78	27.3936	29.5048	141	94	3	3	110	5.08	3.75	98	14	Delete/Delete	3	2
182	25	1	170.5	1.705	86	29.5835	30.2886	127	81	2	2	96	5.72	4.23	99	14	Insert/Insert	1	1
183	29	1	169.1	1.691	61	21.3325	16.9277	101	65	1	1	77	5.47	4.19	99	15	Insert/Insert	1	1
184	33	1	159.9	1.599	54	20.9246	25.4905	141	84	3	2	103	3.77	3.04	99	15	Insert/Delete	2	2
185	27	2	156.1	1.561	42	17.0311	28.6456	104	65	1	1	78	3.12	2.75	99	11	Insert/Insert	1	1
186	28	2	154.6	1.546	56	23.2206	39.1763	127	83	2	2	98	3.28	3.01	96	13	Insert/Delete	2	1
187	23	2	155.1	1.551	56	23.279	37.7225	111	77	1	1	88	3.93	2.84	99	12	Insert/Insert	1	1
188	22	2	156.8	1.568	62	25.2174	36.8152	101	65	1	1	77	3.03	2.61	85	12	Insert/Delete	2	1
189	23	2	156.9	1.569	56	22.7479	35.2993	109	69	1	1	82	3.57	3.04	95	12	Delete/Delete	3	2
190	21	2	149.4	1.494	51	22.6251	35.4724	130	75	2	1	93	3.27	2.67	99	9	Insert/Insert	1	1
191	33	1	166.1	1.661	60	21.7476	26.8908	119	77	1	1	91	4.8	3.75	95	14	Insert/Delete	2	2
192	29	1	161	1.61	59	22.7615	26.0643	126	76	2	1	93	4.49	3.44	99	15	Insert/Delete	2	2
193	29	1	167.5	1.675	73	25.8409	24.7812	122	84	2	2	97	4.59	3.62	98	16	Delete/Delete	3	2
194	32	1	153.2	1.532	58	24.7121	21.3149	127	89	2	2	102	5.43	4.44	96	15	Delete/Delete	3	2
195	27	1	170	1.7	63	21.6263	18.4256	122	59	2	1	80	5.57	4.17	97	16	Insert/Delete	2	2
196	23	2	143.2	1.432	44	21.4569	36.3258	101	59	1	1	73	3.09	2.59	97	13	Insert/Insert	1	1
197	18	2	148	1.48	45	20.3159	36.981	103	67	1	1	79	2.82	2.59	99	11	Insert/Delete	2	1
198	18	2	153	1.53	49	20.7185	33.2267	104	73	1	1	83	3.77	2.89	93	11	Insert/Delete	2	1
199	27	2	147.2	1.472	53	24.2295	37.5077	103	62	1	1	76	2.93	2.52	94	11	Insert/Delete	2	1
200	18	2	152.9	1.529	52	22.2427	37.6329	103	69	1	1	80	3.77	3.17	98	15	Insert/Insert	1	1
